# Supplementary material for: Efficacy Studies against PCV-2 of a New Trivalent Vaccine including PCV-2a and PCV-2b Genotypes and Mycoplasma hyopneumoniae When Administered at 3 Weeks of Age
Source: Vaccines (Basel). 2022 Dec 9;10(12):2108. doi: 10.3390/vaccines10122108 (PMC9784864; doi:10.3390/vaccines10122108)
Supplement: Supplementary file 1 [file vaccines-10-02108-s001.zip]

Archive with 1 entries (1 files):
- vaccines-2023567-supplementary.pdf
